# Supplementary material for: MALDI-MSI as a Complementary Diagnostic Tool in Cytopathology: A Pilot Study for the Characterization of Thyroid Nodules
Source: Cancers (Basel). 2019 Sep 16;11(9):1377. doi: 10.3390/cancers11091377 (PMC6769566; doi:10.3390/cancers11091377)
Supplement: Supplementary file 1 [file cancers-11-01377-s001.zip › supplementary materials/Supplementary Table 1.xlsx]

## Sheet: Supplementary Table 1
	Supplementary Table 1
	Probability of being malignant for each patient of the validation set (ROIs and average spectrum). In Table 1a the rates for the Thy2 group of patients are identified. In Table 1b the results are diveded for Thy5 in-vivo group and Thy5 ex-vivo (b1). In Table 1c the indeterminate cases (Thy3 and Thy4) and the results for the lymphnode sample (P_1188), in-vivo and ex-vivo (c1) are shown.
a)
			Cytological Diagnosis	Patient	OBJECTS	Probability	Histological Diagnosis		Cytological Diagnosis	Patient	OBJECTS	Probability	Histological Diagnosis		Cytological Diagnosis	Patient	OBJECTS	Probability	Histological Diagnosis		Cytological Diagnosis	Patient	OBJECTS	Probability	Histological Diagnosis
			THY2	P_1081 in-vivo	Average Spectrum	0.000285411	Hyperplasia		THY2	P_1083 in-vivo	Average Spectrum	4.89348e-08	Hyperplasia		THY2	P_1123 in-vivo	Average Spectrum	6.02442e-08	Hyperplasia		THY2	P_1156 in-vivo	Average Spectrum	1.46132e-06	Hyperplasia
					ROI 01	0.00962576					ROI 01	7.11957e-06					ROI 01	0.000116548					ROI 01	0.000169734
					ROI 02	0.00115616					ROI 02	0.00870472					ROI 02	0.0201292					ROI 02	0.000232397
					ROI 03	0.00206346					ROI 03	3.9228e-07					ROI 03	0.0561479					ROI 03	0.000739842
					ROI 04	0.00711379					ROI 04	3.2645e-07					ROI 04	0.364759					ROI 04	2.22589e-05
					ROI 05	0.00033347					ROI 05	1.34206e-07					ROI 05	0.0129283					ROI 05	0.00565305
					ROI 06	0.000123264					ROI 06	1.73442e-07					ROI 06	0.1773					ROI 06	0.000105452
					ROI 07	0.00143802					ROI 07	3.06154e-07					ROI 07	0.0341564					ROI 07	0.000145127
					ROI 08	0.00379647					ROI 08	0.000240939					ROI 08	0.000868095					ROI 08	0.00163553
					ROI 09	0.0159509					ROI 09	0.000648995					ROI 09	0.0167935					ROI 09	1.31336e-05
					ROI 10	0.0174156					ROI 10	5.22775e-09					ROI 10	0.00217945					ROI 10	0.00678423
					ROI 11	0.000120203					ROI 11	5.14035e-09					ROI 11	0.00267591					ROI 11	0.00269282
											ROI 12	4.0742e-08					ROI 12	0.00243903					ROI 12	0.000333008
											ROI 13	2.53503e-09					ROI 13	0.000245104					ROI 13	0.00104912
											ROI 14	8.50338e-07					ROI 14	9.16485e-05					ROI 14	0.0394257
											ROI 15	0.000124067					ROI 15	0.000501884					ROI 15	0.0820242
											ROI 16	3.34558e-06					ROI 16	8.60535e-06					ROI 16	0.00577726
											ROI 17	1.1098e-09											ROI 17	0.00252409
											ROI 18	5.144e-08											ROI 18	0.000182973
											ROI 19	0.000299493											ROI 19	0.000109449
											ROI 20	0.000118709											ROI 20	0.00062207
											ROI 21	0.0112415											ROI 21	4.49043e-05
											ROI 22	0.000397949											ROI 22	0.0312661
											ROI 23	0.000257341
											ROI 24	3.01151e-06
											ROI 25	0.000396397
b)
			Cytological Diagnosis	Patient	OBJECTS	Probability	Histological Diagnosis		Cytological Diagnosis	Patient	OBJECTS	Probability	Histological Diagnosis		Cytological Diagnosis	Patient	OBJECTS	Probability	Histological Diagnosis		Cytological Diagnosis	Patient	OBJECTS	Probability	Histological Diagnosis
			THY5	P_1149 in-vivo	Average Spectrum	0.164242	PTC		THY5	P_1084 in-vivo	Average Spectrum	1.80323e-05	PTC		THY5	P_1126 in-vivo	Average Spectrum	1.70609e-07	PTC		THY5	P_1187 in-vivo	Average Spectrum	6.92112e-07	PTC
					ROI 01	0.85172					ROI 01	2.6199e-05					ROI 01	0.00229575					ROI 01	4.45902e-06
					ROI 02	0.983192					ROI 02	1.22846e-05					ROI 02	0.00658926					ROI 02	8.5921e-06
					ROI 03	0.89469					ROI 03	2.80019e-05					ROI 03	0.279256					ROI 03	6.3419e-07
					ROI 04	0.209099					ROI 04	3.9081e-05					ROI 04	0.019321					ROI 04	1.85413e-06
					ROI 05	0.0119435					ROI 05	4.55055e-05					ROI 05	0.000832984					ROI 05	1.86177e-05
					ROI 06	0.100311					ROI 06	0.000116724					ROI 06	0.0142375					ROI 06	3.96055e-06
					ROI 07	0.00151209					ROI 07	7.63434e-06					ROI 07	0.0133419					ROI 07	2.99886e-06
					ROI 08	0.000897527					ROI 08	0.000347169					ROI 08	0.246105					ROI 08	0.000156776
					ROI 09	0.00943033					ROI 09	0.000103595					ROI 09	0.311098					ROI 09	2.10551e-06
					ROI 10	0.724373					ROI 10	0.000204773					ROI 10	0.126321					ROI 10	8.52117e-06
					ROI 11	0.764662					ROI 11	8.00526e-05					ROI 11	0.0227496
					ROI 12	0.274844					ROI 12	0.000374448					ROI 12	0.125145
											ROI 13	3.3162e-05					ROI 13	0.311625
											ROI 14	5.33594e-05					ROI 14	0.116282
											ROI 15	3.31223e-05					ROI 15	0.0149689
							b1)
									Cytological Diagnosis	Patient	OBJECTS	Probability	Histological Diagnosis		Cytological Diagnosis	Patient	OBJECTS	Probability	Histological Diagnosis		Cytological Diagnosis	Patient	OBJECTS	Probability	Histological Diagnosis
									THY5	P_1084 ex-vivo	Average Spectrum	0.994057	PTC		THY5	P_1126 ex-vivo	Average Spectrum	1	PTC		THY5	P_1187 ex-vivo	Average Spectrum	0.99977	PTC
											ROI 01	0.89259					ROI 01	1					ROI 01	0.99995
											ROI 02	0.968379					ROI 02	0.999302					ROI 02	0.999975
											ROI 03	0.931831					ROI 03	0.999986					ROI 03	0.742159
																	ROI 04	0.999762					ROI 04	0.999998
																	ROI 05	1					ROI 05	0.999974
																	ROI 06	0.999993					ROI 06	0.642277
																	ROI 07	0.999999					ROI 07	0.989323
																	ROI 08	1					ROI 08	0.999971
																	ROI 09	0.999979
																	ROI 10	1
																	ROI 11	0.999999
c)
			Cytological Diagnosis	Patient	OBJECTS	Probability	Histological Diagnosis		Cytological Diagnosis	Patient	OBJECTS	Probability	Histological Diagnosis
			THY4	P_1202	Average Spectrum	0.99673	PTC		THY3	P_1082	Average Spectrum	0.0120754	Hyperplasia
					ROI 01	0.999933					ROI 01	0.0181407
					ROI 02	0.986691					ROI 02	0.00622769
					ROI 03	0.998311
					ROI 04	0.932099
					ROI 05	0.999553
					ROI 06	0.999859
					ROI 07	0.9999
	c1)
			Cytological Diagnosis	Patient	OBJECTS	Probability	Histological Diagnosis		Cytological Diagnosis	Patient	OBJECTS	Probability	Histological Diagnosis
			THY5 LYMPH	P_1188 in-vivo	Average Spectrum	0.831056	PTC		THY5 LYMPH	P_1188 ex-vivo	Average Spectrum	0.998408	PTC
					ROI 01	0.487452					ROI 01	0.901477
					ROI 02	0.586219					ROI 02	0.589234
					ROI 03	0.418637					ROI 03	0.0291803
					ROI 04	0.958306					ROI 04	0.208645
					ROI 05	0.510606					ROI 05	0.975576
					ROI 06	0.167012					ROI 06	0.860321
					ROI 07	0.545647					ROI 07	0.982703
					ROI 08	0.707062					ROI 08	0.994416
					ROI 09	0.561806					ROI 09	0.970223
					ROI 10	0.709704					ROI 10	0.538461
											ROI 11	0.996653
											ROI 12	0.833963
											ROI 13	0.99999
											ROI 14	0.675179
											ROI 15	0.965273
											ROI 16	0.999951
											ROI 17	0.965603
											ROI 18	0.341779
											ROI 19	0.594228
