# Supplementary material for: MALDI-MSI as a Complementary Diagnostic Tool in Cytopathology: A Pilot Study for the Characterization of Thyroid Nodules
Source: Cancers (Basel). 2019 Sep 16;11(9):1377. doi: 10.3390/cancers11091377 (PMC6769566; doi:10.3390/cancers11091377)
Supplement: Supplementary file 1 [file cancers-11-01377-s001.zip › supplementary materials/Supplementary Table 2.xlsx]

## Sheet: Supplementary Table 2
	Supplementary Table 2
	Distribution of the probabilities to be malignant in the pixel by pixel analysis
	A) THY2 Training
	Study lesion code	Minimum	1st Quartile	Median	Mean	3rd Qurtile	Maximum
	P_262	0	0	0	2.015	2	69
	P_268	0	0	0	1.115	1	56
	P_302	0	1	2	3.113	5	24
	P_308	0	1	2	3.032	4	64
	P_384	0	0	0	2.356	2	88
	P_475	0	1	2	6.738	7	97
	P_565	0	0	1	1.537	2	72
	P_1046	0	0	0	2.421	2	77
	P_1122	0	0	0	0.4645	1	13
	Overall
	mean	0	0.333333	0.777778	2.53239	2.88889	62.2222
	sd	0	0.5	0.971825	1.79795	2.02759	27.7479
	B) THY5 Training
	Study lesion code	Minimum	1st Quartile	Median	Mean	3rd Qurtile	Maximum
	P_213	1	16	36	44.91	72.25	100
	P_250	0	28	59	57.09	88	100
	P_436	0	12	84	61.98	98	100
	P_440	0	13	39	44.4	72	100
	P_442	0	8	14	20.02	28	98
	P_992	1	58	89	75.42	98	100
	P_995	2	73	93	81.69	98	100
	P_1012	1	29	64	61.11	95	100
	P_1076	0	30	61	57.89	87	100
	Overall
	mean	0.555556	29.6667	59.8889	56.0567	81.8056	99.7778
	sd	0.726483	22.1642	26.5916	18.2203	22.6625	0.666667
	C) Validation
	Study lesion code	Cytologic Diagnosis	Minimum	1st Quartile	Median	Mean	3rd Qurtile	Maximum
	P_1081	THY2	0	0	0	0.9768	1	15
	P_1082	THY3	0	1	2	2.926	4	57
	P_1083	THY2	0	0	0	1.838	1	85
	P_1084 in vivo	THY5	0	0	0	0.06134	0	17
	P_1084 ex vivo	THY5	1	28	63	58.88	90	100
	P_1123	THY2	0	0	2	3.633	5	59
	P_1126 in vivo	THY5	0	1	4	8.875	11	98
	P_1126 ex vivo	THY5	3	81	97	85.98	100	100
	P_1149	THY5	0	7	20	31.95	53	100
	P_1156	THY2	0	0	1	3.015	3	93
	P_1187 in vivo	THY5	0	0	0	0.4012	0	66
	P_1187 ex vivo	THY5	0	30	57	57.51	86	100
	P_1188 in vivo	THY5	0	0	0	1.386	2	15
	P_1188 ex vivo	THY5	1	13	27	37	56	100
	P_1202	THY4	0	15	40	45.11	75	100
